# Supplementary material for: Application of a Fluorescence Anisotropy-Based Assay to Quantify Transglutaminase 2 Activity in Cell Lysates
Source: Int J Mol Sci. 2022 Apr 19;23(9):4475. doi: 10.3390/ijms23094475 (PMC9104438; doi:10.3390/ijms23094475)
Supplement: Supplementary file 1 [file ijms-23-04475-s001.zip]

Archive with 1 entries (1 files):
- ijms-1669957-supplementary.pdf
